# Supplementary material for: An Integrated Pipeline and Overexpression of a Novel Efflux Transporter, YoeA, Significantly Increases Plipastatin Production in Bacillus subtilis
Source: Foods. 2024 Jun 6;13(11):1785. doi: 10.3390/foods13111785 (PMC11171584; doi:10.3390/foods13111785)
Supplement: Supplementary file 1 [file foods-13-01785-s001.zip]

Archive with 1 entries (1 files):
- foods-2984552-supplementary-1.pdf
